# Supplementary material for: Pollution Characteristics and Human Health Risk Assessment of Heavy Metals in Street Dust from a Typical Industrial Zone in Wuhan City, Central China
Source: Int J Environ Res Public Health. 2022 Sep 2;19(17):10970. doi: 10.3390/ijerph191710970 (PMC9518381; doi:10.3390/ijerph191710970)
Supplement: Supplementary file 1 [file ijerph-19-10970-s001.zip]

Archive with 1 entries (1 files):
- ijerph-1839508-supplementary.pdf
